# Supplementary material for: Improving Crystallization and Stability of Perovskite Solar Cells Using a Low-Temperature Treated A-Site Cation Solution in the Sequential Deposition
Source: Molecules. 2023 May 15;28(10):4103. doi: 10.3390/molecules28104103 (PMC10223571; doi:10.3390/molecules28104103)
Supplement: Supplementary file 1 [file molecules-28-04103-s001.zip]

Archive with 1 entries (1 files):
- molecules-2388501-supplementary.pdf
